# Supplementary material for: Low-Frequency Ventilation May Facilitate Weaning in Acute Respiratory Distress Syndrome Treated with Extracorporeal Membrane Oxygenation: A Randomized Controlled Trial
Source: J Clin Med. 2024 Aug 27;13(17):5094. doi: 10.3390/jcm13175094 (PMC11396271; doi:10.3390/jcm13175094)
Supplement: Supplementary file 1 [file jcm-13-05094-s001.zip]

Archive with 1 entries (1 files):
- jcm-3146429-supplementary.pdf
